# Supplementary material for: In Situ Incorporation of Atomically Precise Au Nanoclusters within Zeolites for Ambient Temperature CO Oxidation
Source: Nanomaterials (Basel). 2023 Dec 12;13(24):3120. doi: 10.3390/nano13243120 (PMC10745642; doi:10.3390/nano13243120)
Supplement: Supplementary file 1 [file nanomaterials-13-03120-s001.zip]

Archive with 1 entries (1 files):
- nanomaterials-2712374-supplementary.pdf
